# Supplementary material for: Retinoic Acid and POU Genes in Developing Amphioxus: A Focus on Neural Development
Source: Cells. 2023 Feb 14;12(4):614. doi: 10.3390/cells12040614 (PMC9953854; doi:10.3390/cells12040614)
Supplement: Supplementary file 1 [file cells-12-00614-s001.zip]

Archive with 1 entries (1 files):
- cells-2156080-supplementary.pdf
